# Supplementary material for: Early Discrimination and Prediction of C. fimbriata-Infected Sweetpotatoes during the Asymptomatic Period Using Electronic Nose
Source: Foods. 2022 Jun 28;11(13):1919. doi: 10.3390/foods11131919 (PMC9265781; doi:10.3390/foods11131919)
Supplement: Supplementary file 1 [file foods-11-01919-s001.zip]

Archive with 1 entries (1 files):
- foods-1754591-Supplementary Materials.pdf
